# Supplementary material for: Cervical Disc Arthroplasty (CDA) versus Anterior Cervical Discectomy and Fusion (ACDF) for Two-Level Cervical Disc Degenerative Disease: An Updated Systematic Review and Meta-Analysis
Source: J Clin Med. 2024 May 29;13(11):3203. doi: 10.3390/jcm13113203 (PMC11173267; doi:10.3390/jcm13113203)
Supplement: Supplementary file 1 [file jcm-13-03203-s001.zip]

Archive with 1 entries (1 files):
- jcm-2873368-supplementary.pdf
